# Supplementary material for: Beyond the Paddy Fields: Riparian Reed Beds as Essential Natural Habitat for the Critically Endangered Suweon Treefrog, Dryophytes suweonensis
Source: Ecol Evol. 2026 Jul 30;16(8):e74100. doi: 10.1002/ece3.74100 (PMC13423564; doi:10.1002/ece3.74100)
Supplement: Supplementary file 1 — Data S1: ece374100‐sup‐0001‐Supinfo.xlsx. [file ECE3-16-e74100-s001.xlsx]

## Sheet: 정리
ID	Order (Korean)	Order	Family (Korean)	Family	Species	Species (Korean)	Position
DS001	사초목	Cyperales	벼과	Poaceae	Phragmites australis	갈대	Leaves
DS002	사초목	Cyperales	벼과	Poaceae	Phragmites australis	갈대	Leaves
DS003	사초목	Cyperales	벼과	Poaceae	Phragmites australis	갈대	Leaves
DS004	사초목	Cyperales	벼과	Poaceae	Phragmites australis	갈대	Leaves
DS005	사초목	Cyperales	벼과	Poaceae	Phragmites australis	갈대	Leaves
DS006	사초목	Cyperales	벼과	Poaceae	Phragmites australis	갈대	Leaves
DS007	사초목	Cyperales	벼과	Poaceae	Phragmites australis	갈대	Leaves
DS008	사초목	Cyperales	벼과	Poaceae	Phragmites australis	갈대	Leaves
DS009	사초목	Cyperales	벼과	Poaceae	Phragmites australis	갈대	Leaves
DS010	사초목	Cyperales	벼과	Poaceae	Phragmites australis	갈대	Leaves
DS011	사초목	Cyperales	벼과	Poaceae	Phragmites australis	갈대	Leaves
DS012	사초목	Cyperales	벼과	Poaceae	Phragmites australis	갈대	Leaves
DS013	사초목	Cyperales	벼과	Poaceae	Phragmites australis	갈대	Leaves
DS014	사초목	Cyperales	벼과	Poaceae	Phragmites australis	갈대	Leaves
DS015	사초목	Cyperales	벼과	Poaceae	Phragmites australis	갈대	Stem
DS016	사초목	Cyperales	벼과	Poaceae	Phragmites australis	갈대	Stem
DS017	사초목	Cyperales	벼과	Poaceae	Phragmites australis	갈대	Leaves
DS018	사초목	Cyperales	벼과	Poaceae	Phragmites australis	갈대	Leaves
DS019	사초목	Cyperales	벼과	Poaceae	Phragmites australis	갈대	Leaves
DS020	사초목	Cyperales	벼과	Poaceae	Phragmites australis	갈대	Leaves
DS021	사초목	Cyperales	벼과	Poaceae	Phragmites australis	갈대	Leaves
DS022	사초목	Cyperales	벼과	Poaceae	Phragmites australis	갈대	Leaves
DS023	사초목	Cyperales	벼과	Poaceae	Phragmites australis	갈대	Leaves
DS024	사초목	Cyperales	벼과	Poaceae	Phragmites australis	갈대	Leaves
DS025	사초목	Cyperales	벼과	Poaceae	Phragmites australis	갈대	Leaves
DS026	사초목	Cyperales	벼과	Poaceae	Phragmites australis	갈대	Leaves
DS027	사초목	Cyperales	벼과	Poaceae	Phragmites australis	갈대	Stem
DS028	사초목	Cyperales	벼과	Poaceae	Phragmites australis	갈대	Leaves
DS029	사초목	Cyperales	벼과	Poaceae	Phragmites australis	갈대	Leaves
DS030	사초목	Cyperales	벼과	Poaceae	Phragmites australis	갈대	Leaves
DS031	사초목	Cyperales	벼과	Poaceae	Phragmites australis	갈대	Leaves
DS032	사초목	Cyperales	벼과	Poaceae	Phragmites australis	갈대	Leaves
DS033	사초목	Cyperales	벼과	Poaceae	Phragmites australis	갈대	Leaves
DS034	사초목	Cyperales	벼과	Poaceae	Phragmites australis	갈대	Leaves
DS035	사초목	Cyperales	벼과	Poaceae	Phragmites australis	갈대	Leaves
DS036	사초목	Cyperales	벼과	Poaceae	Phragmites australis	갈대	Stem
DS037	사초목	Cyperales	벼과	Poaceae	Phragmites australis	갈대	Leaves
DS038	사초목	Cyperales	벼과	Poaceae	Phragmites australis	갈대	Leaves
DS039	사초목	Cyperales	벼과	Poaceae	Phragmites australis	갈대	Leaves
DS040	사초목	Cyperales	벼과	Poaceae	Phragmites australis	갈대	Leaves
DS041	사초목	Cyperales	벼과	Poaceae	Phragmites australis	갈대	Leaves
DS042	사초목	Cyperales	벼과	Poaceae	Phragmites australis	갈대	Leaves
DS043	사초목	Cyperales	벼과	Poaceae	Phragmites australis	갈대	Leaves
DS044	사초목	Cyperales	벼과	Poaceae	Phragmites australis	갈대	Leaves
DS045	사초목	Cyperales	벼과	Poaceae	Phragmites australis	갈대	Stem
DS046	사초목	Cyperales	벼과	Poaceae	Phragmites australis	갈대	Leaves
DS047	사초목	Cyperales	벼과	Poaceae	Phragmites australis	갈대	Leaves
DS048	사초목	Cyperales	벼과	Poaceae	Phragmites australis	갈대	Stem
DS049	사초목	Cyperales	벼과	Poaceae	Phragmites australis	갈대	Leaves
DS050	사초목	Cyperales	벼과	Poaceae	Phragmites australis	갈대	Stem
DS051	사초목	Cyperales	벼과	Poaceae	Phragmites australis	갈대	Leaves
DS052	사초목	Cyperales	벼과	Poaceae	Phragmites australis	갈대	Leaves
DS053	사초목	Cyperales	벼과	Poaceae	Phragmites australis	갈대	Leaves
DS054	사초목	Cyperales	벼과	Poaceae	Phragmites australis	갈대	Stem
DS055	사초목	Cyperales	벼과	Poaceae	Phragmites australis	갈대	Stem
DS056	사초목	Cyperales	벼과	Poaceae	Phragmites australis	갈대	Leaves
DS057	사초목	Cyperales	벼과	Poaceae	Phragmites australis	갈대	Leaves
DS058	사초목	Cyperales	벼과	Poaceae	Phragmites australis	갈대	Leaves
DS059	사초목	Cyperales	벼과	Poaceae	Phragmites australis	갈대	Leaves
DS060	사초목	Cyperales	벼과	Poaceae	Phragmites australis	갈대	Stem
DS061	사초목	Cyperales	벼과	Poaceae	Phragmites australis	갈대	Leaves
DS062	사초목	Cyperales	벼과	Poaceae	Phragmites australis	갈대	Leaves
DS063	사초목	Cyperales	벼과	Poaceae	Phragmites australis	갈대	Leaves
DS064	사초목	Cyperales	벼과	Poaceae	Phragmites australis	갈대	Leaves
DS065	사초목	Cyperales	벼과	Poaceae	Phragmites australis	갈대	Leaves
DS066	사초목	Cyperales	벼과	Poaceae	Phragmites australis	갈대	Leaves
DS067	사초목	Cyperales	벼과	Poaceae	Phragmites australis	갈대	Leaves
DS068	사초목	Cyperales	벼과	Poaceae	Phragmites australis	갈대	Leaves
DS069	사초목	Cyperales	벼과	Poaceae	Phragmites australis	갈대	Leaves
DS070	사초목	Cyperales	벼과	Poaceae	Phragmites australis	갈대	Leaves
DS071	사초목	Cyperales	벼과	Poaceae	Phragmites australis	갈대	Leaves
DS072	사초목	Cyperales	벼과	Poaceae	Phragmites australis	갈대	Leaves
DS073	사초목	Cyperales	벼과	Poaceae	Phragmites australis	갈대	Leaves
DS074	사초목	Cyperales	벼과	Poaceae	Phragmites australis	갈대	Leaves
DS075	사초목	Cyperales	벼과	Poaceae	Phragmites australis	갈대	Leaves
DS076	사초목	Cyperales	벼과	Poaceae	Phragmites australis	갈대	Leaves
DS077	사초목	Cyperales	벼과	Poaceae	Phragmites australis	갈대	Stem
DS078	사초목	Cyperales	벼과	Poaceae	Phragmites australis	갈대	Leaves
DS079	사초목	Cyperales	벼과	Poaceae	Phragmites australis	갈대	Leaves
DS080	사초목	Cyperales	벼과	Poaceae	Phragmites australis	갈대	Leaves
DS081	사초목	Cyperales	벼과	Poaceae	Phragmites australis	갈대	Leaves
DS082	사초목	Cyperales	벼과	Poaceae	Phragmites australis	갈대	Leaves
DS083	사초목	Cyperales	벼과	Poaceae	Phragmites australis	갈대	Leaves
DS084	사초목	Cyperales	벼과	Poaceae	Phragmites australis	갈대	Leaves
DS085	사초목	Cyperales	벼과	Poaceae	Phragmites australis	갈대	Leaves
DS086	사초목	Cyperales	벼과	Poaceae	Phragmites australis	갈대	Leaves
DS087	사초목	Cyperales	벼과	Poaceae	Phragmites australis	갈대	Leaves
DS088	사초목	Cyperales	벼과	Poaceae	Phragmites australis	갈대	Leaves
DS089	사초목	Cyperales	벼과	Poaceae	Phragmites australis	갈대	Leaves
DS090	사초목	Cyperales	벼과	Poaceae	Phragmites australis	갈대	Leaves
DS091	사초목	Cyperales	벼과	Poaceae	Phragmites australis	갈대	Leaves
DS092	사초목	Cyperales	벼과	Poaceae	Phragmites australis	갈대	Leaves
DS093	사초목	Cyperales	벼과	Poaceae	Phragmites australis	갈대	Leaves
DS094	사초목	Cyperales	벼과	Poaceae	Phragmites australis	갈대	Leaves
DS095	사초목	Cyperales	벼과	Poaceae	Phragmites australis	갈대	Stem
DS096	사초목	Cyperales	벼과	Poaceae	Phragmites australis	갈대	Leaves
DS097	마디풀목	Polygonales	마디풀과	Polygonceae	Rumex crispus	소리쟁이	Leaves
DS098	마디풀목	Polygonales	마디풀과	Polygonceae	Rumex crispus	소리쟁이	Leaves
DS099	마디풀목	Polygonales	마디풀과	Polygonceae	Rumex crispus	소리쟁이	Stem
DS100	사초목	Cyperales	벼과	Poaceae	Phragmites australis	갈대	Leaves
DS101	사초목	Cyperales	벼과	Poaceae	Phragmites australis	갈대	Leaves
DS102	사초목	Cyperales	벼과	Poaceae	Phragmites australis	갈대	Leaves
DS103	사초목	Cyperales	벼과	Poaceae	Phragmites australis	갈대	Leaves
DS104	사초목	Cyperales	벼과	Poaceae	Phragmites australis	갈대	Stem
DS105	사초목	Cyperales	벼과	Poaceae	Phragmites australis	갈대	Leaves
DS106	사초목	Cyperales	벼과	Poaceae	Phragmites australis	갈대	Stem
DS107	사초목	Cyperales	벼과	Poaceae	Phragmites australis	갈대	Leaves
DS108	사초목	Cyperales	벼과	Poaceae	Phragmites australis	갈대	Leaves
DS109	사초목	Cyperales	벼과	Poaceae	Phragmites australis	갈대	Leaves
DS110	사초목	Cyperales	벼과	Poaceae	Phragmites australis	갈대	Leaves
DS111	사초목	Cyperales	벼과	Poaceae	Phragmites australis	갈대	Leaves
DS112	사초목	Cyperales	벼과	Poaceae	Phragmites australis	갈대	Leaves
DS113	사초목	Cyperales	벼과	Poaceae	Phragmites australis	갈대	Leaves
DS114	사초목	Cyperales	벼과	Poaceae	Phragmites australis	갈대	Stem
DS115	사초목	Cyperales	벼과	Poaceae	Phragmites australis	갈대	Leaves
DS116	사초목	Cyperales	벼과	Poaceae	Phragmites australis	갈대	Leaves
DS117	사초목	Cyperales	벼과	Poaceae	Phragmites australis	갈대	Leaves
DS118	마디풀목	Polygonales	마디풀과	Polygonceae	Rumex crispus	소리쟁이	Leaves
DS119	마디풀목	Polygonales	마디풀과	Polygonceae	Rumex crispus	소리쟁이	Stem
DS120	마디풀목	Polygonales	마디풀과	Polygonceae	Rumex crispus	소리쟁이	Leaves
DS121	사초목	Cyperales	벼과	Poaceae	Phragmites australis	갈대	Leaves
DS122	사초목	Cyperales	벼과	Poaceae	Phragmites australis	갈대	Leaves
DS123	사초목	Cyperales	벼과	Poaceae	Phragmites australis	갈대	Leaves
DS124	사초목	Cyperales	벼과	Poaceae	Phragmites australis	갈대	Leaves
DS125	사초목	Cyperales	벼과	Poaceae	Phragmites australis	갈대	Leaves
DS126	사초목	Cyperales	벼과	Poaceae	Phragmites australis	갈대	Leaves
DS127	사초목	Cyperales	벼과	Poaceae	Phragmites australis	갈대	Leaves
DS128	사초목	Cyperales	벼과	Poaceae	Phragmites australis	갈대	Leaves
DS129	사초목	Cyperales	벼과	Poaceae	Phragmites australis	갈대	Leaves
DS130	사초목	Cyperales	벼과	Poaceae	Phragmites australis	갈대	Leaves
DS131	사초목	Cyperales	벼과	Poaceae	Phragmites australis	갈대	Leaves
DS132	사초목	Cyperales	벼과	Poaceae	Phragmites australis	갈대	Leaves
DS133	사초목	Cyperales	벼과	Poaceae	Phragmites australis	갈대	Leaves
DS134	사초목	Cyperales	벼과	Poaceae	Phragmites australis	갈대	Leaves
DS135	사초목	Cyperales	벼과	Poaceae	Phragmites australis	갈대	Leaves
DS136	사초목	Cyperales	벼과	Poaceae	Phragmites australis	갈대	Leaves
DS137	사초목	Cyperales	벼과	Poaceae	Phragmites australis	갈대	Leaves
DS138	사초목	Cyperales	벼과	Poaceae	Phragmites australis	갈대	Leaves
DS139	사초목	Cyperales	벼과	Poaceae	Phragmites australis	갈대	Leaves
DS140	사초목	Cyperales	벼과	Poaceae	Phragmites australis	갈대	Leaves
DS141	사초목	Cyperales	벼과	Poaceae	Phragmites australis	갈대	Leaves
DS142	사초목	Cyperales	벼과	Poaceae	Phragmites australis	갈대	Leaves
DS143	사초목	Cyperales	벼과	Poaceae	Phragmites australis	갈대	Leaves
DS144	사초목	Cyperales	벼과	Poaceae	Phragmites australis	갈대	Leaves
DS145	사초목	Cyperales	벼과	Poaceae	Phragmites australis	갈대	Leaves
DS146	사초목	Cyperales	벼과	Poaceae	Phragmites australis	갈대	Leaves
DS147	사초목	Cyperales	벼과	Poaceae	Phragmites australis	갈대	Leaves
DS148	사초목	Cyperales	벼과	Poaceae	Phragmites australis	갈대	Leaves
DS149	사초목	Cyperales	벼과	Poaceae	Phragmites australis	갈대	Leaves
DS150	사초목	Cyperales	벼과	Poaceae	Phragmites australis	갈대	Leaves
DS151	사초목	Cyperales	벼과	Poaceae	Phragmites australis	갈대	Leaves
DS152	사초목	Cyperales	벼과	Poaceae	Phragmites australis	갈대	Leaves
DS153	사초목	Cyperales	벼과	Poaceae	Phragmites australis	갈대	Leaves
DS154	사초목	Cyperales	벼과	Poaceae	Phragmites australis	갈대	Leaves
DS155	사초목	Cyperales	벼과	Poaceae	Phragmites australis	갈대	Leaves
DS156	사초목	Cyperales	벼과	Poaceae	Phragmites australis	갈대	Leaves
DS157	사초목	Cyperales	벼과	Poaceae	Phragmites australis	갈대	Leaves
DS158	사초목	Cyperales	벼과	Poaceae	Phragmites australis	갈대	Leaves
DS159	사초목	Cyperales	벼과	Poaceae	Phragmites australis	갈대	Leaves
DS160	사초목	Cyperales	벼과	Poaceae	Phragmites australis	갈대	Leaves
DS161	사초목	Cyperales	벼과	Poaceae	Phragmites australis	갈대	Leaves
DS162	사초목	Cyperales	벼과	Poaceae	Phragmites australis	갈대	Leaves
DS163	사초목	Cyperales	벼과	Poaceae	Phragmites australis	갈대	Leaves
DS164	사초목	Cyperales	벼과	Poaceae	Phragmites australis	갈대	Leaves
DS165	사초목	Cyperales	벼과	Poaceae	Phragmites australis	갈대	Leaves
DS166	사초목	Cyperales	벼과	Poaceae	Phragmites australis	갈대	Leaves
DS167	사초목	Cyperales	벼과	Poaceae	Phragmites australis	갈대	Leaves
DS168	사초목	Cyperales	벼과	Poaceae	Phragmites australis	갈대	Leaves
DS169	사초목	Cyperales	벼과	Poaceae	Phragmites australis	갈대	Leaves
DS170	사초목	Cyperales	벼과	Poaceae	Phragmites australis	갈대	Leaves
DS171	사초목	Cyperales	벼과	Poaceae	Phragmites australis	갈대	Leaves
DS172	사초목	Cyperales	벼과	Poaceae	Phragmites australis	갈대	Leaves
DS173	사초목	Cyperales	벼과	Poaceae	Phragmites australis	갈대	Leaves
DS174	사초목	Cyperales	벼과	Poaceae	Phragmites australis	갈대	Leaves
DS175	사초목	Cyperales	벼과	Poaceae	Phragmites australis	갈대	Leaves
DS176	사초목	Cyperales	벼과	Poaceae	Phragmites australis	갈대	Leaves
DS177	사초목	Cyperales	벼과	Poaceae	Phragmites australis	갈대	Leaves
DS178	사초목	Cyperales	벼과	Poaceae	Phragmites australis	갈대	Leaves
DS179	사초목	Cyperales	벼과	Poaceae	Phragmites australis	갈대	Leaves
DS180	사초목	Cyperales	벼과	Poaceae	Phragmites australis	갈대	Leaves
DS181	사초목	Cyperales	벼과	Poaceae	Phragmites australis	갈대	Leaves
DS182	사초목	Cyperales	벼과	Poaceae	Phragmites australis	갈대	Leaves
DS183	사초목	Cyperales	벼과	Poaceae	Phragmites australis	갈대	Leaves
DS184	사초목	Cyperales	벼과	Poaceae	Phragmites australis	갈대	Leaves
DS185	사초목	Cyperales	벼과	Poaceae	Phragmites australis	갈대	Leaves
DS186	사초목	Cyperales	벼과	Poaceae	Phragmites australis	갈대	Leaves
DS187	사초목	Cyperales	벼과	Poaceae	Phragmites australis	갈대	Leaves
DS188	사초목	Cyperales	벼과	Poaceae	Phragmites australis	갈대	Leaves
DS189	사초목	Cyperales	벼과	Poaceae	Phragmites australis	갈대	Leaves
DS190	사초목	Cyperales	벼과	Poaceae	Phragmites australis	갈대	Leaves
DS191	사초목	Cyperales	벼과	Poaceae	Phragmites australis	갈대	Leaves
DS192	사초목	Cyperales	벼과	Poaceae	Phragmites australis	갈대	Leaves
DS193	사초목	Cyperales	벼과	Poaceae	Phragmites australis	갈대	Leaves
DS194	사초목	Cyperales	벼과	Poaceae	Phragmites australis	갈대	Leaves
DS195	사초목	Cyperales	벼과	Poaceae	Phragmites australis	갈대	Leaves
DS196	사초목	Cyperales	벼과	Poaceae	Phragmites australis	갈대	Leaves
DS197	사초목	Cyperales	벼과	Poaceae	Phragmites australis	갈대	Leaves
DS198	사초목	Cyperales	벼과	Poaceae	Phragmites australis	갈대	Leaves
DS199	사초목	Cyperales	벼과	Poaceae	Phragmites australis	갈대	Leaves
DS200	사초목	Cyperales	벼과	Poaceae	Phragmites australis	갈대	Leaves
DS201	사초목	Cyperales	벼과	Poaceae	Phragmites australis	갈대	Leaves
DS202	사초목	Cyperales	벼과	Poaceae	Phragmites australis	갈대	Leaves
DS203	사초목	Cyperales	벼과	Poaceae	Phragmites australis	갈대	Stem
DS204	사초목	Cyperales	벼과	Poaceae	Phragmites australis	갈대	Leaves
DS205	사초목	Cyperales	벼과	Poaceae	Phragmites australis	갈대	Leaves
DS206	사초목	Cyperales	벼과	Poaceae	Phragmites australis	갈대	Leaves
DS207	사초목	Cyperales	벼과	Poaceae	Phragmites australis	갈대	Leaves
DS208	사초목	Cyperales	벼과	Poaceae	Phragmites australis	갈대	Leaves
DS209	사초목	Cyperales	벼과	Poaceae	Phragmites australis	갈대	Leaves
DS210	사초목	Cyperales	벼과	Poaceae	Phragmites australis	갈대	Leaves
DS211	사초목	Cyperales	벼과	Poaceae	Phragmites australis	갈대	Leaves
DS212	사초목	Cyperales	벼과	Poaceae	Phragmites australis	갈대	Leaves
DS213	사초목	Cyperales	벼과	Poaceae	Phragmites australis	갈대	Leaves
DS214	사초목	Cyperales	벼과	Poaceae	Phragmites australis	갈대	Leaves
DS215	사초목	Cyperales	벼과	Poaceae	Phragmites australis	갈대	Leaves
DS216	사초목	Cyperales	벼과	Poaceae	Phragmites australis	갈대	Leaves
DS217	사초목	Cyperales	벼과	Poaceae	Phragmites australis	갈대	Leaves
DS218	사초목	Cyperales	벼과	Poaceae	Phragmites australis	갈대	Leaves
DS219	사초목	Cyperales	벼과	Poaceae	Phragmites australis	갈대	Leaves
DS220	사초목	Cyperales	벼과	Poaceae	Phragmites australis	갈대	Leaves
DS221	사초목	Cyperales	벼과	Poaceae	Phragmites australis	갈대	Leaves
DS222	사초목	Cyperales	벼과	Poaceae	Phragmites australis	갈대	Leaves
DS223	사초목	Cyperales	벼과	Poaceae	Phragmites australis	갈대	Leaves
DS224	사초목	Cyperales	벼과	Poaceae	Phragmites australis	갈대	Stem
DS225	사초목	Cyperales	벼과	Poaceae	Phragmites australis	갈대	Leaves
DS226	사초목	Cyperales	벼과	Poaceae	Phragmites australis	갈대	Leaves
DS227	사초목	Cyperales	벼과	Poaceae	Phragmites australis	갈대	Leaves
DS228	사초목	Cyperales	벼과	Poaceae	Phragmites australis	갈대	Stem
DS229	사초목	Cyperales	벼과	Poaceae	Phragmites australis	갈대	Stem
DS230	사초목	Cyperales	벼과	Poaceae	Phragmites australis	갈대	Stem
DS231	사초목	Cyperales	벼과	Poaceae	Phragmites australis	갈대	Stem
DS232	사초목	Cyperales	벼과	Poaceae	Phragmites australis	갈대	Leaves
DS233	사초목	Cyperales	벼과	Poaceae	Phragmites australis	갈대	Leaves
DS234	사초목	Cyperales	벼과	Poaceae	Phragmites australis	갈대	Leaves
DS235	사초목	Cyperales	벼과	Poaceae	Phragmites australis	갈대	Leaves
DS236	사초목	Cyperales	벼과	Poaceae	Phragmites australis	갈대	Leaves
DS237	사초목	Cyperales	벼과	Poaceae	Phragmites australis	갈대	Leaves
DS238	사초목	Cyperales	벼과	Poaceae	Phragmites australis	갈대	Leaves
DS239	사초목	Cyperales	벼과	Poaceae	Phragmites australis	갈대	Leaves
DS240	사초목	Cyperales	벼과	Poaceae	Phragmites australis	갈대	Leaves
DS241	사초목	Cyperales	벼과	Poaceae	Phragmites australis	갈대	Leaves
DS242	사초목	Cyperales	벼과	Poaceae	Phragmites australis	갈대	Leaves
DS243	사초목	Cyperales	벼과	Poaceae	Phragmites australis	갈대	Leaves
DS244	사초목	Cyperales	벼과	Poaceae	Phragmites australis	갈대	Leaves
DS245	사초목	Cyperales	벼과	Poaceae	Phragmites australis	갈대	Leaves
DS246	사초목	Cyperales	벼과	Poaceae	Phragmites australis	갈대	Leaves
DS247	사초목	Cyperales	벼과	Poaceae	Phragmites australis	갈대	Leaves
DS248	사초목	Cyperales	벼과	Poaceae	Phragmites australis	갈대	Leaves
DS249	사초목	Cyperales	벼과	Poaceae	Phragmites australis	갈대	Leaves
DS250	사초목	Cyperales	벼과	Poaceae	Phragmites australis	갈대	Leaves
DS251	사초목	Cyperales	벼과	Poaceae	Phragmites australis	갈대	Leaves
DS252	사초목	Cyperales	벼과	Poaceae	Phragmites australis	갈대	Leaves
DS253	사초목	Cyperales	벼과	Poaceae	Phragmites australis	갈대	Leaves
DS254	사초목	Cyperales	벼과	Poaceae	Phragmites australis	갈대	Leaves
DS255	사초목	Cyperales	벼과	Poaceae	Phragmites australis	갈대	Stem
DS256	사초목	Cyperales	벼과	Poaceae	Phragmites australis	갈대	Leaves
DS257	사초목	Cyperales	벼과	Poaceae	Phragmites australis	갈대	Leaves
DS258	사초목	Cyperales	벼과	Poaceae	Phragmites australis	갈대	Leaves
DS259	사초목	Cyperales	벼과	Poaceae	Phragmites australis	갈대	Leaves
DS260	사초목	Cyperales	벼과	Poaceae	Phragmites australis	갈대	Leaves
DS261	사초목	Cyperales	벼과	Poaceae	Phragmites australis	갈대	Leaves
DS262	사초목	Cyperales	벼과	Poaceae	Phragmites australis	갈대	Leaves
DS263	사초목	Cyperales	벼과	Poaceae	Phragmites australis	갈대	Leaves
DS264	사초목	Cyperales	벼과	Poaceae	Phragmites australis	갈대	Leaves
DS265	사초목	Cyperales	벼과	Poaceae	Phragmites australis	갈대	Stem
DS266	사초목	Cyperales	벼과	Poaceae	Phragmites australis	갈대	Leaves
DS267	사초목	Cyperales	벼과	Poaceae	Phragmites australis	갈대	Stem
DS268	사초목	Cyperales	벼과	Poaceae	Phragmites australis	갈대	Leaves
DS269	사초목	Cyperales	벼과	Poaceae	Phragmites australis	갈대	Leaves
DS270	사초목	Cyperales	벼과	Poaceae	Phragmites australis	갈대	Leaves
DS271	사초목	Cyperales	벼과	Poaceae	Phragmites australis	갈대	Leaves
DS272	사초목	Cyperales	벼과	Poaceae	Phragmites australis	갈대	Leaves
DS273	사초목	Cyperales	벼과	Poaceae	Phragmites australis	갈대	Leaves
DS274	사초목	Cyperales	벼과	Poaceae	Phragmites australis	갈대	Leaves
DS275	사초목	Cyperales	벼과	Poaceae	Phragmites australis	갈대	Leaves
DS276	사초목	Cyperales	벼과	Poaceae	Phragmites australis	갈대	Leaves
DS277	사초목	Cyperales	벼과	Poaceae	Phragmites australis	갈대	Leaves
DS278	사초목	Cyperales	벼과	Poaceae	Phragmites australis	갈대	Leaves
DS279	사초목	Cyperales	벼과	Poaceae	Phragmites australis	갈대	Leaves
DS280	사초목	Cyperales	벼과	Poaceae	Phragmites australis	갈대	Leaves
DS281	사초목	Cyperales	벼과	Poaceae	Phragmites australis	갈대	Leaves
DS282	사초목	Cyperales	벼과	Poaceae	Phragmites australis	갈대	Leaves
DS283	사초목	Cyperales	벼과	Poaceae	Phragmites australis	갈대	Leaves
DS284	사초목	Cyperales	벼과	Poaceae	Phragmites australis	갈대	Leaves
DS285	사초목	Cyperales	벼과	Poaceae	Phragmites australis	갈대	Leaves
DS286	사초목	Cyperales	벼과	Poaceae	Phragmites australis	갈대	Leaves
DS287	사초목	Cyperales	벼과	Poaceae	Phragmites australis	갈대	Leaves
DS288	사초목	Cyperales	벼과	Poaceae	Phragmites australis	갈대	Leaves
DS289	마디풀목	Polygonales	마디풀과	Polygonceae	Rumex crispus	소리쟁이	Leaves
DS290	사초목	Cyperales	벼과	Poaceae	Phragmites australis	갈대	Leaves
DS291	사초목	Cyperales	벼과	Poaceae	Phragmites australis	갈대	Stem
DS292	사초목	Cyperales	벼과	Poaceae	Phragmites australis	갈대	Leaves
DS293	사초목	Cyperales	벼과	Poaceae	Phragmites australis	갈대	Leaves
DS294	사초목	Cyperales	벼과	Poaceae	Phragmites japonica	달뿌리풀	Leaves
DS295	사초목	Cyperales	벼과	Poaceae	Phragmites australis	갈대	Leaves
DS296	사초목	Cyperales	벼과	Poaceae	Phragmites australis	갈대	Leaves
DS297	사초목	Cyperales	벼과	Poaceae	Phragmites australis	갈대	Leaves
DS298	사초목	Cyperales	벼과	Poaceae	Phragmites australis	갈대	Leaves
DS299	사초목	Cyperales	벼과	Poaceae	Phragmites australis	갈대	Leaves
DS300	사초목	Cyperales	벼과	Poaceae	Phragmites australis	갈대	Leaves
DS301	사초목	Cyperales	벼과	Poaceae	Phragmites australis	갈대	Leaves
DS302	사초목	Cyperales	벼과	Poaceae	Phragmites australis	갈대	Leaves
DS303	사초목	Cyperales	벼과	Poaceae	Phragmites australis	갈대	Leaves
DS304	사초목	Cyperales	벼과	Poaceae	Phragmites australis	갈대	Leaves
DS305	사초목	Cyperales	벼과	Poaceae	Phragmites australis	갈대	Leaves
DS306	사초목	Cyperales	벼과	Poaceae	Phragmites australis	갈대	Leaves
DS307	마디풀목	Polygonales	마디풀과	Polygonceae	Rumex crispus	소리쟁이	Leaves
DS308	사초목	Cyperales	벼과	Poaceae	Phragmites australis	갈대	Leaves
DS309	사초목	Cyperales	벼과	Poaceae	Phragmites australis	갈대	Leaves
DS310	사초목	Cyperales	벼과	Poaceae	Phragmites australis	갈대	Leaves
DS311	사초목	Cyperales	벼과	Poaceae	Phragmites australis	갈대	Leaves
DS312	사초목	Cyperales	벼과	Poaceae	Phragmites australis	갈대	Leaves
DS313	사초목	Cyperales	벼과	Poaceae	Phragmites australis	갈대	Leaves
DS314	사초목	Cyperales	벼과	Poaceae	Phragmites australis	갈대	Leaves
DS315	사초목	Cyperales	벼과	Poaceae	Phragmites australis	갈대	Leaves
DS316	사초목	Cyperales	벼과	Poaceae	Phragmites australis	갈대	Leaves
DS317	사초목	Cyperales	벼과	Poaceae	Phragmites australis	갈대	Leaves
DS318	사초목	Cyperales	벼과	Poaceae	Phragmites australis	갈대	Stem
DS319	사초목	Cyperales	벼과	Poaceae	Phragmites australis	갈대	Leaves
DS320	사초목	Cyperales	벼과	Poaceae	Phragmites australis	갈대	Leaves
DS321	사초목	Cyperales	벼과	Poaceae	Phragmites australis	갈대	Leaves
DS322	사초목	Cyperales	벼과	Poaceae	Phragmites australis	갈대	Leaves
DS323	사초목	Cyperales	벼과	Poaceae	Phragmites australis	갈대	Leaves
DS324	사초목	Cyperales	벼과	Poaceae	Phragmites australis	갈대	Leaves
DS325	사초목	Cyperales	벼과	Poaceae	Phragmites australis	갈대	Leaves
DS326	사초목	Cyperales	벼과	Poaceae	Phragmites australis	갈대	Leaves
DS327	사초목	Cyperales	벼과	Poaceae	Phragmites australis	갈대	Leaves
DS328	사초목	Cyperales	벼과	Poaceae	Phragmites australis	갈대	Leaves
DS329	사초목	Cyperales	벼과	Poaceae	Phragmites australis	갈대	Leaves
DS330	사초목	Cyperales	벼과	Poaceae	Phragmites australis	갈대	Leaves
DS331	사초목	Cyperales	벼과	Poaceae	Phragmites australis	갈대	Stem
DS332	사초목	Cyperales	벼과	Poaceae	Phragmites australis	갈대	Leaves
DS333	사초목	Cyperales	벼과	Poaceae	Phragmites australis	갈대	Leaves
DS334	사초목	Cyperales	벼과	Poaceae	Phragmites australis	갈대	Leaves
DS335	사초목	Cyperales	벼과	Poaceae	Phragmites australis	갈대	Leaves
DS336	사초목	Cyperales	벼과	Poaceae	Phragmites australis	갈대	Stem
DS337	사초목	Cyperales	벼과	Poaceae	Phragmites australis	갈대	Leaves
DS338	사초목	Cyperales	벼과	Poaceae	Phragmites australis	갈대	Leaves
DS339	사초목	Cyperales	벼과	Poaceae	Phragmites australis	갈대	Leaves
DS340	사초목	Cyperales	벼과	Poaceae	Phragmites australis	갈대	Leaves
DS341	사초목	Cyperales	벼과	Poaceae	Phragmites australis	갈대	Leaves
DS342	사초목	Cyperales	벼과	Poaceae	Phragmites australis	갈대	Leaves
DS343	사초목	Cyperales	벼과	Poaceae	Phragmites australis	갈대	Leaves
DS344	사초목	Cyperales	벼과	Poaceae	Phragmites australis	갈대	Leaves
DS345	사초목	Cyperales	벼과	Poaceae	Phragmites australis	갈대	Stem
DS346	사초목	Cyperales	벼과	Poaceae	Phragmites australis	갈대	Leaves
DS347	사초목	Cyperales	벼과	Poaceae	Phragmites australis	갈대	Leaves
DS348	사초목	Cyperales	벼과	Poaceae	Phragmites australis	갈대	Stem
DS349	사초목	Cyperales	벼과	Poaceae	Phragmites australis	갈대	Leaves
DS350	사초목	Cyperales	벼과	Poaceae	Phragmites australis	갈대	Leaves
DS351	사초목	Cyperales	벼과	Poaceae	Phragmites australis	갈대	Leaves
DS352	사초목	Cyperales	벼과	Poaceae	Phragmites australis	갈대	Leaves
DS353	마디풀목	Polygonales	마디풀과	Polygonceae	Rumex crispus	소리쟁이	Leaves
DS354	사초목	Cyperales	벼과	Poaceae	Phragmites australis	갈대	Leaves
DS355	사초목	Cyperales	벼과	Poaceae	Phragmites australis	갈대	Leaves
DS356	사초목	Cyperales	벼과	Poaceae	Phragmites australis	갈대	Leaves
DS357	사초목	Cyperales	벼과	Poaceae	Phragmites australis	갈대	Leaves
DS358	사초목	Cyperales	벼과	Poaceae	Phragmites australis	갈대	Leaves
DS359	사초목	Cyperales	벼과	Poaceae	Phragmites australis	갈대	Leaves
DS360	사초목	Cyperales	벼과	Poaceae	Phragmites australis	갈대	Leaves
DS361	사초목	Cyperales	벼과	Poaceae	Phragmites australis	갈대	Leaves
DS362	사초목	Cyperales	벼과	Poaceae	Phragmites australis	갈대	Leaves
DS363	사초목	Cyperales	벼과	Poaceae	Phragmites australis	갈대	Leaves
DS364	사초목	Cyperales	벼과	Poaceae	Phragmites australis	갈대	Leaves
DS365	사초목	Cyperales	벼과	Poaceae	Phragmites australis	갈대	Leaves
DS366	마디풀목	Polygonales	마디풀과	Polygonceae	Rumex crispus	소리쟁이	Leaves
DS367	마디풀목	Polygonales	마디풀과	Polygonceae	Rumex crispus	소리쟁이	Leaves
DS368	사초목	Cyperales	벼과	Poaceae	Phragmites australis	갈대	Leaves
DS369	사초목	Cyperales	벼과	Poaceae	Phragmites australis	갈대	Leaves
DS370	사초목	Cyperales	벼과	Poaceae	Phragmites australis	갈대	Stem
DS371	사초목	Cyperales	벼과	Poaceae	Phragmites australis	갈대	Leaves
DS372	사초목	Cyperales	벼과	Poaceae	Phragmites australis	갈대	Leaves
DS373	사초목	Cyperales	벼과	Poaceae	Phragmites australis	갈대	Leaves
DS374	사초목	Cyperales	벼과	Poaceae	Phragmites australis	갈대	Leaves
DS375	사초목	Cyperales	벼과	Poaceae	Phragmites australis	갈대	Leaves
DS376	사초목	Cyperales	벼과	Poaceae	Phragmites australis	갈대	Leaves
DS377	사초목	Cyperales	벼과	Poaceae	Phragmites australis	갈대	Leaves
DS378	사초목	Cyperales	벼과	Poaceae	Phragmites australis	갈대	Leaves
DS379	사초목	Cyperales	벼과	Poaceae	Phragmites australis	갈대	Leaves
DS380	사초목	Cyperales	벼과	Poaceae	Phragmites australis	갈대	Leaves
DS381	사초목	Cyperales	벼과	Poaceae	Phragmites australis	갈대	Leaves
DS382	사초목	Cyperales	벼과	Poaceae	Phragmites australis	갈대	Leaves
DS383	사초목	Cyperales	벼과	Poaceae	Phragmites australis	갈대	Leaves
DS384	사초목	Cyperales	벼과	Poaceae	Phragmites australis	갈대	Leaves
DS385	사초목	Cyperales	벼과	Poaceae	Phragmites australis	갈대	Leaves
DS386	사초목	Cyperales	벼과	Poaceae	Phragmites australis	갈대	Leaves
DS387	사초목	Cyperales	벼과	Poaceae	Phragmites australis	갈대	Leaves
DS388	사초목	Cyperales	벼과	Poaceae	Phragmites australis	갈대	Leaves
DS389	사초목	Cyperales	벼과	Poaceae	Phragmites australis	갈대	Leaves
DS390	사초목	Cyperales	벼과	Poaceae	Phragmites australis	갈대	Leaves
DS391	사초목	Cyperales	벼과	Poaceae	Phragmites australis	갈대	Leaves
DS392	사초목	Cyperales	벼과	Poaceae	Phragmites australis	갈대	Leaves
DS393	사초목	Cyperales	벼과	Poaceae	Phragmites australis	갈대	Leaves
DS394	사초목	Cyperales	벼과	Poaceae	Phragmites australis	갈대	Leaves
DS395	사초목	Cyperales	벼과	Poaceae	Phragmites australis	갈대	Stem
DS396	사초목	Cyperales	벼과	Poaceae	Phragmites australis	갈대	Leaves
DS397	사초목	Cyperales	벼과	Poaceae	Phragmites australis	갈대	Leaves
DS398	사초목	Cyperales	벼과	Poaceae	Phragmites australis	갈대	Leaves
DS399	사초목	Cyperales	벼과	Poaceae	Phragmites australis	갈대	Leaves
DS400	사초목	Cyperales	벼과	Poaceae	Phragmites australis	갈대	Leaves
DS401	사초목	Cyperales	벼과	Poaceae	Phragmites australis	갈대	Leaves
DS402	사초목	Cyperales	벼과	Poaceae	Phragmites australis	갈대	Leaves
DS403	사초목	Cyperales	벼과	Poaceae	Phragmites australis	갈대	Leaves
DS404	사초목	Cyperales	벼과	Poaceae	Phragmites australis	갈대	Leaves
DS405	사초목	Cyperales	벼과	Poaceae	Phragmites australis	갈대	Leaves
DS406	사초목	Cyperales	벼과	Poaceae	Phragmites australis	갈대	Leaves
DS407	사초목	Cyperales	벼과	Poaceae	Phragmites australis	갈대	Leaves
DS408	사초목	Cyperales	벼과	Poaceae	Phragmites australis	갈대	Leaves
DS409	사초목	Cyperales	벼과	Poaceae	Phragmites australis	갈대	Leaves
DS410	사초목	Cyperales	벼과	Poaceae	Phragmites australis	갈대	Leaves
DS411	사초목	Cyperales	벼과	Poaceae	Phragmites australis	갈대	Leaves
DS412	사초목	Cyperales	벼과	Poaceae	Phragmites australis	갈대	Leaves
DS413	사초목	Cyperales	벼과	Poaceae	Phragmites australis	갈대	Leaves
DS414	사초목	Cyperales	벼과	Poaceae	Phragmites australis	갈대	Leaves
DS415	사초목	Cyperales	벼과	Poaceae	Phragmites australis	갈대	Leaves
DS416	사초목	Cyperales	벼과	Poaceae	Phragmites australis	갈대	Leaves
DS417	사초목	Cyperales	벼과	Poaceae	Phragmites australis	갈대	Leaves
DS418	사초목	Cyperales	벼과	Poaceae	Phragmites australis	갈대	Leaves
DS419	사초목	Cyperales	벼과	Poaceae	Phragmites australis	갈대	Leaves
DS420	사초목	Cyperales	벼과	Poaceae	Phragmites australis	갈대	Leaves
DS421	사초목	Cyperales	벼과	Poaceae	Phragmites australis	갈대	Leaves
DS422	사초목	Cyperales	벼과	Poaceae	Phragmites australis	갈대	Leaves
DS423	사초목	Cyperales	벼과	Poaceae	Phragmites australis	갈대	Leaves
DS424	사초목	Cyperales	벼과	Poaceae	Phragmites australis	갈대	Leaves
DS425	사초목	Cyperales	벼과	Poaceae	Phragmites australis	갈대	Leaves
DS426	사초목	Cyperales	벼과	Poaceae	Phragmites australis	갈대	Leaves
DS427	사초목	Cyperales	벼과	Poaceae	Phragmites australis	갈대	Leaves
DS428	사초목	Cyperales	벼과	Poaceae	Phragmites australis	갈대	Leaves
DS429	사초목	Cyperales	벼과	Poaceae	Phragmites australis	갈대	Leaves
DS430	사초목	Cyperales	벼과	Poaceae	Phragmites australis	갈대	Leaves
DS431	사초목	Cyperales	벼과	Poaceae	Phragmites australis	갈대	Leaves
DS432	사초목	Cyperales	벼과	Poaceae	Phragmites australis	갈대	Leaves
DS433	사초목	Cyperales	벼과	Poaceae	Phragmites australis	갈대	Leaves
DS434	마디풀목	Polygonales	마디풀과	Polygonceae	Rumex crispus	소리쟁이	Leaves
DS435	사초목	Cyperales	벼과	Poaceae	Phragmites australis	갈대	Leaves
DS436	사초목	Cyperales	벼과	Poaceae	Phragmites australis	갈대	Leaves
DS437	사초목	Cyperales	벼과	Poaceae	Phragmites australis	갈대	Leaves
DS438	사초목	Cyperales	벼과	Poaceae	Phragmites australis	갈대	Stem
DS439	사초목	Cyperales	벼과	Poaceae	Phragmites australis	갈대	Leaves
DS440	사초목	Cyperales	벼과	Poaceae	Phragmites australis	갈대	Leaves
DS441	사초목	Cyperales	벼과	Poaceae	Phragmites australis	갈대	Leaves
DS442	사초목	Cyperales	벼과	Poaceae	Phragmites australis	갈대	Leaves
DS443	사초목	Cyperales	벼과	Poaceae	Phragmites australis	갈대	Leaves
DS444	사초목	Cyperales	벼과	Poaceae	Phragmites australis	갈대	Leaves
DS445	사초목	Cyperales	벼과	Poaceae	Phragmites australis	갈대	Leaves
DS446	사초목	Cyperales	벼과	Poaceae	Phragmites australis	갈대	Leaves
DS447	사초목	Cyperales	벼과	Poaceae	Phragmites australis	갈대	Leaves
DS448	사초목	Cyperales	벼과	Poaceae	Phragmites australis	갈대	Leaves
DS449	사초목	Cyperales	벼과	Poaceae	Phragmites australis	갈대	Leaves
DS450	사초목	Cyperales	벼과	Poaceae	Phragmites australis	갈대	Leaves
DS451	사초목	Cyperales	벼과	Poaceae	Phragmites australis	갈대	Leaves
DS452	사초목	Cyperales	벼과	Poaceae	Phragmites australis	갈대	Leaves
DS453	사초목	Cyperales	벼과	Poaceae	Phragmites australis	갈대	Leaves
DS454	사초목	Cyperales	벼과	Poaceae	Phragmites australis	갈대	Leaves
DS455	사초목	Cyperales	벼과	Poaceae	Phragmites australis	갈대	Leaves
DS456	사초목	Cyperales	벼과	Poaceae	Phragmites australis	갈대	Leaves
DS457	사초목	Cyperales	벼과	Poaceae	Phragmites australis	갈대	Leaves
DS458	사초목	Cyperales	벼과	Poaceae	Phragmites australis	갈대	Leaves
DS459	사초목	Cyperales	벼과	Poaceae	Phragmites australis	갈대	Leaves
DS460	사초목	Cyperales	벼과	Poaceae	Phragmites australis	갈대	Leaves
DS461	사초목	Cyperales	벼과	Poaceae	Phragmites australis	갈대	Leaves
DS462	사초목	Cyperales	벼과	Poaceae	Phragmites australis	갈대	Leaves
DS463	사초목	Cyperales	벼과	Poaceae	Phragmites australis	갈대	Leaves
DS464	사초목	Cyperales	벼과	Poaceae	Phragmites australis	갈대	Leaves
DS465	사초목	Cyperales	벼과	Poaceae	Phragmites australis	갈대	Leaves
DS466	사초목	Cyperales	벼과	Poaceae	Phragmites australis	갈대	Leaves
DS467	사초목	Cyperales	벼과	Poaceae	Phragmites australis	갈대	Leaves
DS468	사초목	Cyperales	벼과	Poaceae	Phragmites australis	갈대	Leaves
DS469	사초목	Cyperales	벼과	Poaceae	Phragmites australis	갈대	Stem
DS470	사초목	Cyperales	벼과	Poaceae	Phragmites australis	갈대	Leaves
DS471	사초목	Cyperales	벼과	Poaceae	Phragmites australis	갈대	Leaves
DS472	사초목	Cyperales	벼과	Poaceae	Phragmites australis	갈대	Leaves
DS473	사초목	Cyperales	벼과	Poaceae	Phragmites australis	갈대	Stem
DS474	사초목	Cyperales	벼과	Poaceae	Phragmites australis	갈대	Leaves
DS475	사초목	Cyperales	벼과	Poaceae	Phragmites australis	갈대	Leaves
DS476	사초목	Cyperales	벼과	Poaceae	Phragmites australis	갈대	Leaves
DS477	사초목	Cyperales	벼과	Poaceae	Phragmites australis	갈대	Stem
DS478	사초목	Cyperales	벼과	Poaceae	Phragmites australis	갈대	Stem
DS479	사초목	Cyperales	벼과	Poaceae	Phragmites australis	갈대	Leaves
DS480	사초목	Cyperales	벼과	Poaceae	Phragmites australis	갈대	Leaves
DS481	사초목	Cyperales	벼과	Poaceae	Phragmites australis	갈대	Leaves
DS482	사초목	Cyperales	벼과	Poaceae	Phragmites australis	갈대	Stem
DS483	사초목	Cyperales	벼과	Poaceae	Phragmites australis	갈대	Leaves
DS484	사초목	Cyperales	벼과	Poaceae	Phragmites australis	갈대	Leaves
DS485	사초목	Cyperales	벼과	Poaceae	Phragmites australis	갈대	Leaves
DS486	마디풀목	Polygonales	마디풀과	Polygonceae	Rumex crispus	소리쟁이	Leaves
DS487	사초목	Cyperales	벼과	Poaceae	Phragmites australis	갈대	Leaves
DS488	사초목	Cyperales	벼과	Poaceae	Phragmites australis	갈대	Leaves
DS489	사초목	Cyperales	벼과	Poaceae	Phragmites australis	갈대	Leaves
DS490	사초목	Cyperales	벼과	Poaceae	Phragmites australis	갈대	Stem
DS491	사초목	Cyperales	벼과	Poaceae	Phragmites australis	갈대	Leaves
DS492	사초목	Cyperales	벼과	Poaceae	Phragmites australis	갈대	Leaves
DS493	사초목	Cyperales	벼과	Poaceae	Phragmites australis	갈대	Leaves
DS494	사초목	Cyperales	벼과	Poaceae	Phragmites australis	갈대	Leaves
DS495	사초목	Cyperales	벼과	Poaceae	Phragmites australis	갈대	Leaves
DS496	사초목	Cyperales	벼과	Poaceae	Phragmites australis	갈대	Leaves
DS497	사초목	Cyperales	벼과	Poaceae	Phragmites australis	갈대	Leaves
DS498	사초목	Cyperales	벼과	Poaceae	Phragmites australis	갈대	Leaves
DS499	사초목	Cyperales	벼과	Poaceae	Phragmites australis	갈대	Stem
DS500	사초목	Cyperales	벼과	Poaceae	Phragmites australis	갈대	Leaves
DS501	사초목	Cyperales	벼과	Poaceae	Phragmites australis	갈대	Leaves
DS502	마디풀목	Polygonales	마디풀과	Polygonceae	Rumex crispus	소리쟁이	Leaves
DS503	사초목	Cyperales	벼과	Poaceae	Phragmites australis	갈대	Leaves
DS504	사초목	Cyperales	벼과	Poaceae	Phragmites australis	갈대	Leaves
DS505	사초목	Cyperales	벼과	Poaceae	Phragmites australis	갈대	Leaves
DS506	사초목	Cyperales	벼과	Poaceae	Phragmites australis	갈대	Leaves
DS507	사초목	Cyperales	벼과	Poaceae	Phragmites australis	갈대	Leaves
DS508	마디풀목	Polygonales	마디풀과	Polygonceae	Rumex crispus	소리쟁이	Leaves
DS509	사초목	Cyperales	벼과	Poaceae	Phragmites australis	갈대	Leaves
DS510	사초목	Cyperales	벼과	Poaceae	Phragmites australis	갈대	Leaves
DS511	사초목	Cyperales	벼과	Poaceae	Phragmites australis	갈대	Leaves
DS512	사초목	Cyperales	벼과	Poaceae	Phragmites australis	갈대	Leaves
DS513	사초목	Cyperales	벼과	Poaceae	Phragmites australis	갈대	Leaves
DS514	사초목	Cyperales	벼과	Poaceae	Zizania latifolia	줄	Leaves
DS515	사초목	Cyperales	벼과	Poaceae	Phragmites australis	갈대	Leaves
DS516	사초목	Cyperales	벼과	Poaceae	Phragmites australis	갈대	Leaves
DS517	사초목	Cyperales	벼과	Poaceae	Phragmites australis	갈대	Leaves
DS518	사초목	Cyperales	벼과	Poaceae	Phragmites australis	갈대	Leaves
DS519	사초목	Cyperales	벼과	Poaceae	Phragmites australis	갈대	Leaves
DS520	사초목	Cyperales	벼과	Poaceae	Phragmites australis	갈대	Stem
DS521	사초목	Cyperales	벼과	Poaceae	Phragmites australis	갈대	Leaves
DS522	사초목	Cyperales	벼과	Poaceae	Phragmites australis	갈대	Leaves
DS523	사초목	Cyperales	벼과	Poaceae	Phragmites australis	갈대	Leaves
DS524	사초목	Cyperales	벼과	Poaceae	Phragmites australis	갈대	Leaves
DS525	사초목	Cyperales	벼과	Poaceae	Phragmites australis	갈대	Leaves
DS526	사초목	Cyperales	벼과	Poaceae	Phragmites australis	갈대	Leaves
DS527	사초목	Cyperales	벼과	Poaceae	Phragmites australis	갈대	Leaves
DS528	사초목	Cyperales	벼과	Poaceae	Phragmites australis	갈대	Leaves
DS529	사초목	Cyperales	벼과	Poaceae	Phragmites australis	갈대	Leaves
DS530	사초목	Cyperales	벼과	Poaceae	Phragmites australis	갈대	Leaves
DS531	사초목	Cyperales	벼과	Poaceae	Phragmites australis	갈대	Leaves
DS532	사초목	Cyperales	벼과	Poaceae	Phragmites australis	갈대	Leaves
DS533	사초목	Cyperales	벼과	Poaceae	Phragmites australis	갈대	Leaves
DS534	사초목	Cyperales	벼과	Poaceae	Phragmites australis	갈대	Leaves
DS535	사초목	Cyperales	벼과	Poaceae	Phragmites australis	갈대	Leaves
DS536	사초목	Cyperales	벼과	Poaceae	Phragmites australis	갈대	Leaves
DS537	사초목	Cyperales	벼과	Poaceae	Phragmites australis	갈대	Leaves
DS538	사초목	Cyperales	벼과	Poaceae	Phragmites australis	갈대	Leaves
DS539	사초목	Cyperales	벼과	Poaceae	Phragmites australis	갈대	Leaves
DS540	사초목	Cyperales	벼과	Poaceae	Phragmites australis	갈대	Leaves
DS541	사초목	Cyperales	벼과	Poaceae	Phragmites australis	갈대	Leaves
DS542	사초목	Cyperales	벼과	Poaceae	Phragmites australis	갈대	Leaves
DS543	사초목	Cyperales	벼과	Poaceae	Phragmites australis	갈대	Leaves
DS544	사초목	Cyperales	벼과	Poaceae	Phragmites australis	갈대	Leaves
DS545	사초목	Cyperales	벼과	Poaceae	Phragmites australis	갈대	Leaves
DS546	사초목	Cyperales	벼과	Poaceae	Phragmites australis	갈대	Leaves
DS547	사초목	Cyperales	벼과	Poaceae	Phragmites australis	갈대	Leaves
DS548	사초목	Cyperales	벼과	Poaceae	Phragmites australis	갈대	Leaves
DS549	사초목	Cyperales	벼과	Poaceae	Phragmites australis	갈대	Leaves
DS550	사초목	Cyperales	벼과	Poaceae	Phragmites australis	갈대	Leaves
DS551	사초목	Cyperales	벼과	Poaceae	Phragmites australis	갈대	Leaves
DS552	사초목	Cyperales	벼과	Poaceae	Phragmites australis	갈대	Leaves
DS553	사초목	Cyperales	벼과	Poaceae	Phragmites australis	갈대	Leaves
DS554	사초목	Cyperales	벼과	Poaceae	Phragmites australis	갈대	Leaves
DS555	사초목	Cyperales	벼과	Poaceae	Phragmites australis	갈대	Leaves
DS556	사초목	Cyperales	벼과	Poaceae	Phragmites australis	갈대	Leaves
DS557	사초목	Cyperales	벼과	Poaceae	Phragmites australis	갈대	Leaves
DS558	사초목	Cyperales	벼과	Poaceae	Phragmites australis	갈대	Leaves
DS559	사초목	Cyperales	벼과	Poaceae	Phragmites australis	갈대	Leaves
DS560	사초목	Cyperales	벼과	Poaceae	Phragmites australis	갈대	Leaves
DS561	사초목	Cyperales	벼과	Poaceae	Phragmites australis	갈대	Leaves
DS562	사초목	Cyperales	벼과	Poaceae	Phragmites australis	갈대	Leaves
DS563	사초목	Cyperales	벼과	Poaceae	Phragmites australis	갈대	Leaves
DS564	사초목	Cyperales	벼과	Poaceae	Phragmites australis	갈대	Leaves
DS565	사초목	Cyperales	벼과	Poaceae	Phragmites australis	갈대	Leaves
DS566	사초목	Cyperales	벼과	Poaceae	Phragmites australis	갈대	Leaves
DS567	사초목	Cyperales	벼과	Poaceae	Phragmites australis	갈대	Stem
DS568	사초목	Cyperales	벼과	Poaceae	Phragmites australis	갈대	Leaves
DS569	사초목	Cyperales	벼과	Poaceae	Phragmites australis	갈대	Leaves
DS570	사초목	Cyperales	벼과	Poaceae	Phragmites australis	갈대	Leaves
DS571	사초목	Cyperales	벼과	Poaceae	Phragmites australis	갈대	Leaves
DS572	사초목	Cyperales	벼과	Poaceae	Phragmites australis	갈대	Leaves
DS573	사초목	Cyperales	벼과	Poaceae	Phragmites australis	갈대	Leaves
DS574	사초목	Cyperales	벼과	Poaceae	Phragmites australis	갈대	Leaves
DS575	사초목	Cyperales	벼과	Poaceae	Phragmites australis	갈대	Leaves
DS576	사초목	Cyperales	벼과	Poaceae	Phragmites australis	갈대	Leaves
DS577	사초목	Cyperales	벼과	Poaceae	Phragmites australis	갈대	Leaves
DS578	사초목	Cyperales	벼과	Poaceae	Phragmites australis	갈대	Leaves
DS579	사초목	Cyperales	벼과	Poaceae	Phragmites australis	갈대	Leaves
DS580	사초목	Cyperales	벼과	Poaceae	Phragmites australis	갈대	Leaves
DS581	사초목	Cyperales	벼과	Poaceae	Phragmites australis	갈대	Leaves
DS582	사초목	Cyperales	벼과	Poaceae	Phragmites australis	갈대	Leaves
DS583	사초목	Cyperales	벼과	Poaceae	Phragmites australis	갈대	Leaves
DS584	사초목	Cyperales	벼과	Poaceae	Phragmites australis	갈대	Leaves
DS585	사초목	Cyperales	벼과	Poaceae	Phragmites australis	갈대	Leaves
DS586	사초목	Cyperales	벼과	Poaceae	Phragmites australis	갈대	Leaves
DS587	사초목	Cyperales	벼과	Poaceae	Phragmites australis	갈대	Leaves
DS588	사초목	Cyperales	벼과	Poaceae	Phragmites australis	갈대	Leaves
DS589	사초목	Cyperales	벼과	Poaceae	Phragmites australis	갈대	Leaves
DS590	사초목	Cyperales	벼과	Poaceae	Phragmites australis	갈대	Leaves
DS591	사초목	Cyperales	벼과	Poaceae	Phragmites australis	갈대	Leaves
DS592	사초목	Cyperales	벼과	Poaceae	Phragmites australis	갈대	Leaves
DS593	사초목	Cyperales	벼과	Poaceae	Phragmites australis	갈대	Leaves
DS594	사초목	Cyperales	벼과	Poaceae	Phragmites australis	갈대	Leaves
DS595	사초목	Cyperales	벼과	Poaceae	Phragmites australis	갈대	Leaves
DS596	사초목	Cyperales	벼과	Poaceae	Phragmites australis	갈대	Leaves
DS597	사초목	Cyperales	벼과	Poaceae	Phragmites australis	갈대	Leaves
DS598	사초목	Cyperales	벼과	Poaceae	Phragmites australis	갈대	Leaves
DS599	사초목	Cyperales	벼과	Poaceae	Phragmites australis	갈대	Leaves
DS600	사초목	Cyperales	벼과	Poaceae	Phragmites australis	갈대	Leaves
DS601	사초목	Cyperales	벼과	Poaceae	Phragmites australis	갈대	Leaves
DS602	사초목	Cyperales	벼과	Poaceae	Phragmites australis	갈대	Leaves
DS603	사초목	Cyperales	벼과	Poaceae	Phragmites australis	갈대	Leaves
DS604	사초목	Cyperales	벼과	Poaceae	Phragmites australis	갈대	Leaves
DS605	사초목	Cyperales	벼과	Poaceae	Phragmites australis	갈대	Leaves
DS606	사초목	Cyperales	벼과	Poaceae	Phragmites australis	갈대	Leaves
DS607	사초목	Cyperales	벼과	Poaceae	Phragmites australis	갈대	Leaves
DS608	사초목	Cyperales	벼과	Poaceae	Phragmites australis	갈대	Leaves
DS609	사초목	Cyperales	벼과	Poaceae	Phragmites australis	갈대	Leaves
DS610	사초목	Cyperales	벼과	Poaceae	Phragmites australis	갈대	Leaves
DS611	사초목	Cyperales	벼과	Poaceae	Phragmites australis	갈대	Leaves
DS612	사초목	Cyperales	벼과	Poaceae	Phragmites australis	갈대	Leaves
DS613	사초목	Cyperales	벼과	Poaceae	Phragmites australis	갈대	Leaves
DS614	사초목	Cyperales	벼과	Poaceae	Phragmites australis	갈대	Leaves
DS615	사초목	Cyperales	벼과	Poaceae	Phragmites australis	갈대	Leaves
DS616	사초목	Cyperales	벼과	Poaceae	Phragmites australis	갈대	Leaves
DS617	사초목	Cyperales	벼과	Poaceae	Phragmites australis	갈대	Leaves
DS618	사초목	Cyperales	벼과	Poaceae	Phragmites australis	갈대	Leaves
DS619	사초목	Cyperales	벼과	Poaceae	Phragmites australis	갈대	Leaves
DS620	사초목	Cyperales	벼과	Poaceae	Phragmites australis	갈대	Leaves
DS621	사초목	Cyperales	벼과	Poaceae	Phragmites australis	갈대	Leaves
DS622	사초목	Cyperales	벼과	Poaceae	Phragmites australis	갈대	Leaves
DS623	사초목	Cyperales	벼과	Poaceae	Phragmites australis	갈대	Leaves
DS624	사초목	Cyperales	벼과	Poaceae	Phragmites australis	갈대	Leaves
DS625	사초목	Cyperales	벼과	Poaceae	Phragmites australis	갈대	Stem
DS626	사초목	Cyperales	벼과	Poaceae	Phragmites australis	갈대	Leaves
DS627	사초목	Cyperales	벼과	Poaceae	Phragmites australis	갈대	Leaves
DS628	사초목	Cyperales	벼과	Poaceae	Phragmites australis	갈대	Leaves
DS629	사초목	Cyperales	벼과	Poaceae	Phragmites australis	갈대	Leaves
DS630	사초목	Cyperales	벼과	Poaceae	Phragmites australis	갈대	Leaves
DS631	사초목	Cyperales	벼과	Poaceae	Phragmites australis	갈대	Leaves
DS632	사초목	Cyperales	벼과	Poaceae	Phragmites australis	갈대	Stem
DS633	사초목	Cyperales	벼과	Poaceae	Phragmites australis	갈대	Leaves
DS634	사초목	Cyperales	벼과	Poaceae	Phragmites australis	갈대	Leaves
DS635	사초목	Cyperales	벼과	Poaceae	Phragmites australis	갈대	Leaves
DS636	사초목	Cyperales	벼과	Poaceae	Phragmites australis	갈대	Leaves
DS637	사초목	Cyperales	벼과	Poaceae	Phragmites australis	갈대	Leaves
DS638	사초목	Cyperales	벼과	Poaceae	Phragmites australis	갈대	Leaves
DS639	사초목	Cyperales	벼과	Poaceae	Phragmites australis	갈대	Leaves
DS640	마디풀목	Polygonales	마디풀과	Polygonceae	Rumex crispus	소리쟁이	Leaves
DS641	사초목	Cyperales	벼과	Poaceae	Phragmites australis	갈대	Leaves
DS642	사초목	Cyperales	벼과	Poaceae	Phragmites australis	갈대	Leaves
DS643	사초목	Cyperales	벼과	Poaceae	Phragmites australis	갈대	Leaves
DS644	사초목	Cyperales	벼과	Poaceae	Phragmites australis	갈대	Leaves
DS645	사초목	Cyperales	벼과	Poaceae	Phragmites australis	갈대	Leaves
DS646	사초목	Cyperales	벼과	Poaceae	Phragmites australis	갈대	Leaves
DS647	사초목	Cyperales	벼과	Poaceae	Phragmites australis	갈대	Stem
DS648	사초목	Cyperales	벼과	Poaceae	Phragmites australis	갈대	Leaves
DS649	사초목	Cyperales	벼과	Poaceae	Phragmites australis	갈대	Leaves
DS650	사초목	Cyperales	벼과	Poaceae	Phragmites australis	갈대	Leaves
DS651	사초목	Cyperales	벼과	Poaceae	Phragmites australis	갈대	Leaves
DS652	사초목	Cyperales	벼과	Poaceae	Phragmites australis	갈대	Leaves
DS653	사초목	Cyperales	벼과	Poaceae	Phragmites australis	갈대	Leaves
DS654	사초목	Cyperales	벼과	Poaceae	Phragmites australis	갈대	Leaves
DS655	사초목	Cyperales	벼과	Poaceae	Phragmites australis	갈대	Leaves
DS656	사초목	Cyperales	벼과	Poaceae	Phragmites australis	갈대	Leaves
DS657	사초목	Cyperales	벼과	Poaceae	Phragmites australis	갈대	Leaves
DS658	사초목	Cyperales	벼과	Poaceae	Phragmites australis	갈대	Leaves
DS659	사초목	Cyperales	벼과	Poaceae	Phragmites australis	갈대	Leaves
DS660	사초목	Cyperales	벼과	Poaceae	Phragmites australis	갈대	Leaves
DS661	사초목	Cyperales	벼과	Poaceae	Phragmites australis	갈대	Leaves
DS662	사초목	Cyperales	벼과	Poaceae	Phragmites australis	갈대	Leaves
DS663	사초목	Cyperales	벼과	Poaceae	Phragmites australis	갈대	Leaves
DS664	사초목	Cyperales	벼과	Poaceae	Phragmites australis	갈대	Leaves
DS665	사초목	Cyperales	벼과	Poaceae	Phragmites australis	갈대	Leaves
DS666	사초목	Cyperales	벼과	Poaceae	Phragmites australis	갈대	Leaves
DS667	사초목	Cyperales	벼과	Poaceae	Phragmites australis	갈대	Leaves
DS668	사초목	Cyperales	벼과	Poaceae	Phragmites australis	갈대	Leaves
DS669	사초목	Cyperales	벼과	Poaceae	Phragmites australis	갈대	Leaves
DS670	사초목	Cyperales	벼과	Poaceae	Phragmites australis	갈대	Leaves
DS671	사초목	Cyperales	벼과	Poaceae	Phragmites australis	갈대	Leaves
DS672	사초목	Cyperales	벼과	Poaceae	Phragmites australis	갈대	Leaves
DS673	사초목	Cyperales	벼과	Poaceae	Phragmites australis	갈대	Leaves
DS674	사초목	Cyperales	벼과	Poaceae	Phragmites australis	갈대	Leaves
DS675	사초목	Cyperales	벼과	Poaceae	Phragmites australis	갈대	Leaves
DS676	사초목	Cyperales	벼과	Poaceae	Phragmites australis	갈대	Leaves
DS677	사초목	Cyperales	벼과	Poaceae	Phragmites australis	갈대	Leaves
DS678	사초목	Cyperales	벼과	Poaceae	Phragmites australis	갈대	Leaves
DS679	사초목	Cyperales	벼과	Poaceae	Phragmites australis	갈대	Stem
DS680	사초목	Cyperales	벼과	Poaceae	Phragmites australis	갈대	Leaves
DS681	사초목	Cyperales	벼과	Poaceae	Phragmites australis	갈대	Leaves
DS682	사초목	Cyperales	벼과	Poaceae	Phragmites australis	갈대	Leaves
DS683	사초목	Cyperales	벼과	Poaceae	Phragmites australis	갈대	Leaves
DS684	사초목	Cyperales	벼과	Poaceae	Phragmites australis	갈대	Leaves
DS685	사초목	Cyperales	벼과	Poaceae	Phragmites australis	갈대	Leaves
DS686	사초목	Cyperales	벼과	Poaceae	Phragmites australis	갈대	Leaves
DS687	사초목	Cyperales	벼과	Poaceae	Phragmites australis	갈대	Leaves
DS688	사초목	Cyperales	벼과	Poaceae	Phragmites australis	갈대	Leaves
DS689	사초목	Cyperales	벼과	Poaceae	Phragmites australis	갈대	Leaves
DS690	사초목	Cyperales	벼과	Poaceae	Phragmites australis	갈대	Leaves
DS691	사초목	Cyperales	벼과	Poaceae	Phragmites australis	갈대	Leaves
DS692	사초목	Cyperales	벼과	Poaceae	Phragmites australis	갈대	Leaves
DS693	사초목	Cyperales	벼과	Poaceae	Phragmites australis	갈대	Leaves
DS694	사초목	Cyperales	벼과	Poaceae	Phragmites australis	갈대	Leaves
DS695	사초목	Cyperales	벼과	Poaceae	Phragmites australis	갈대	Leaves
DS696	사초목	Cyperales	벼과	Poaceae	Phragmites australis	갈대	Leaves
DS697	사초목	Cyperales	벼과	Poaceae	Phragmites australis	갈대	Leaves
DS698	사초목	Cyperales	벼과	Poaceae	Phragmites australis	갈대	Leaves
DS699	마디풀목	Polygonales	마디풀과	Polygonceae	Rumex crispus	소리쟁이	Leaves
DS700	마디풀목	Polygonales	마디풀과	Polygonceae	Rumex crispus	소리쟁이	Leaves
DS701	마디풀목	Polygonales	마디풀과	Polygonceae	Rumex crispus	소리쟁이	Leaves
